# Supplementary material for: Genome-Wide Identification and Expression Analysis of Phytosulfokine Peptide Hormone Genes in Camellia sinensis
Source: Int J Mol Sci. 2025 Mar 7;26(6):2418. doi: 10.3390/ijms26062418 (PMC11942274; doi:10.3390/ijms26062418)
Supplement: Supplementary file 1 [file ijms-26-02418-s001.zip › ijms-3463928 -Table S1-5.xlsx]

## Sheet: Table S1
Table S1 Accession numbers of PSKs in other species used in phylogenetic trees
Species name	Gene name	NCBI IDs	Phytozome ID
Lotus japonicus	LjapPSK1	AIS76458.1	-
	LjapPSK2	AIS76459.1
	LjapPSK3	AIS76460.1
	LjapPSK4	AIS76461.1
	LjapPSK5	AIS76462.1
	LjapPSKε	-	Lj4g0007102.1
	LjapPSKδ		Lj1g0008268.1
Arabidopsis thaliana	AtPSK1	AEE29039.1	-
	AtPSK2	AEC07366.1
	AtPSK3	AEE77941.1
	AtPSK4	AEE78589.1
	AtPSK5	AED98117.1
	AtPSK6	AEE86831.1
Solanum lycopersicum	SolycPSK1	-	Solyc09g009130
	SolycPSK2		Solyc11g066880
	SolycPSK3		Solyc02g092110
	SolycPSK3L		Solyc02g092120
	SolycPSK4		Solyc01g106830
	SolycPSK5		Solyc10g083580
	SolycPSK6		Solyc06g074540
	SolycPSK7		Solyc04g077580
Glycine max	GmPSKγ1	-	Glyma.02G126200
	GmPSKγ2		Glyma.01G069400
	GmPSKε		Glyma.08G140800
	GmPSKδ1		Glyma.04G220300
	GmPSKδ2		Glyma.06G145600
Medicago truncatula	MtPSKδ	-	Medtr3g094730
	MtPSKε		Medtr8g091700
Zea mays	ZmayPSK1	DAA00297.1	-
	ZmayPSK2	DAA00298.1
	ZmayPSK3	DAA00299.1
	ZmayPSK4	DAA00300.1

## Sheet: Table S2
Table S2 The duplicated types of CsPSKs in C. sinensis
Gene name	Gene duplicate type
CsPSK1	Dispersed
CsPSK2	Proximal
CsPSK3	Tandem
CsPSK4	Tandem
CsPSK5	WGD or Segmental
CsPSK6	WGD or Segmental
CsPSK7	WGD or Segmental
CsPSK8	WGD or Segmental
CsPSK9	WGD or Segmental
CsPSK10	WGD or Segmental
CsPSK11	WGD or Segmental
CsPSK12	WGD or Segmental
CsPSK13	WGD or Segmental
CsPSK14	WGD or Segmental

## Sheet: Table S3
Table S3. Ka/Ks analysis of duplicated genes of CsPSKs in C. sinensis
Duplicated pair gene	Ka	Ks	Ka/Ks
CsPSK6/CsPSK5	0.0359709	0.0575362	0.625188
CsPSK7/CsPSK8	0.108788	0.19151	0.568052
CsPSK10/CsPSK6	0.301099	1.26618	0.237801
CsPSK11/CsPSK10	0.186379	0.405086	0.460097
CsPSK12/CsPSK9	0.229341	0.973348	0.23562
CsPSK12/CsPSK10	0.186379	0.37353	0.498966
CsPSK14/CsPSK13	0.132698	0.255695	0.51897

## Sheet: Table S4
Table S4. Collinearity relationship of CsPSKs with A. thaliana
Gene name	Gene name
CsPSK12	AtPSK2
CsPSK10	AtPSK2
CsPSK9	AtPSK2
CsPSK12	AtPSK4
CsPSK14	AtPSK3
CsPSK13	AtPSK4
CsPSK10	AtPSK4
CsPSK9	AtPSK4
CsPSK11	AtPSK6
CsPSK10	AtPSK6
CsPSK9	AtPSK6
CsPSK11	AtPSK5
CsPSK10	AtPSK5
CsPSK9	AtPSK5
CsPSK11	SolycPSK3
CsPSK14	SolycPSK1
CsPSK14	SolycPSK5
CsPSK14	SolycPSK2
CsPSK7	SolycPSK3
CsPSK13	SolycPSK2
CsPSK10	SolycPSK3
CsPSK9	SolycPSK3
CsPSK6	SolycPSK3
CsPSK5	SolycPSK3L

## Sheet: Table S5
Table S5. The primers used in this study
Primer ID	Primer Sequence
GAPDH-qPCR-F	TTGGCATCGTTGAGGGTCT
GAPDH-qPCR-R	CAGTGGGAACACGGAAAGC
CsPSK2-qPCR-F	GCCCGTTTCTTAGCATCCGA
CsPSK2-qPCR-R	AGGGCTTATGATGTTGAGTGTAGA
CsPSK7-qPCR-F	CAAGCTCCCTACCCTTTGCA
CsPSK7-qPCR-R	AATCAACATGGGCTGCCAGT
CsPSK8-qPCR-F	CCTCCTCCTCTTCTTCACGC
CsPSK8-qPCR-R	TGGCTGCTTTTTCTGGGTGT
CsPSK9-qPCR-F	TCCTCCTCATGATAGCCCTCC
CsPSK9-qPCR-R	CTTGTGCTGCTTCTGGGTATAT
CsPSK10-qPCR-F	CCCTCCTCCTCTGCTTCTCA
CsPSK10-qPCR-R	ATGGGTTCTGCTTCTGGGTG
CsPSK11-qPCR-F	ACCACCACCCTCTTCATCCT
CsPSK11-qPCR-R	TAGTCAACGTGAGCAGCGAG
CsPSK12-qPCR-F	CGCCACCCTCTTCATCCTATC
CsPSK12-qPCR-R	AACGTGAGCAGCGAGTGTC
CsPSK13-qPCR-F	TGCTCTTATGTTCTTCCTTCTTTTCC
CsPSK13-qPCR-R	CCTCTGCAACCATCCTTCTCTT
CsPSK14-qPCR-F	CATATGCGGCCTCCACTACC
CsPSK14-qPCR-R	ACGAGCTACTGTTTGTGAGGT
	s
